# Supplementary material for: Safer and Sustainable-by-Design Hydroxyapatite Nanobiomaterials for Biomedical Applications: Assessment of Environmental Hazards
Source: Nanomaterials (Basel). 2022 Nov 18;12(22):4060. doi: 10.3390/nano12224060 (PMC9699464; doi:10.3390/nano12224060)
Supplement: Supplementary file 1 [file nanomaterials-12-04060-s001.zip]

Archive with 1 entries (1 files):
- nanomaterials-1986104-SI.pdf
